# Supplementary material for: mTORC1 phosphorylates and stabilizes LST2 to negatively regulate EGFR
Source: Proc Natl Acad Sci U S A. 2024 Aug 14;121(34):e2405959121. doi: 10.1073/pnas.2405959121 (PMC11348030; doi:10.1073/pnas.2405959121)
Supplement: Supplementary file 2 — Dataset S01 (XLSX) [file pnas.2405959121.sd01.xlsx]

## Sheet: Cell IP MS data
												Starvation									INK-128								Fed
												GFP			WT			F401A			GFP			WT			F401A		GFP			WT			F401A
Peptide Sequence	Modified Sequence	Prev AA	Next AA	Start	End	Peptide Length	Charges	Assigned Modifications	Protein	Gene	Protein Description	001_sb-032_APMS_F22 Intensity	002_sb-032_APMS_F22 Intensity	003_sb-032_APMS_F22 Intensity	004_sb-032_APMS_F22 Intensity	005_sb-032_APMS_F22 Intensity	006_sb-032_APMS_F22 Intensity	007_sb-032_APMS_F22 Intensity	008_sb-032_APMS_F22 Intensity	009_sb-032_APMS_F22 Intensity	010_sb-032_APMS_F22 Intensity	011_sb-032_APMS_F22 Intensity	012_sb-032_APMS_F22 Intensity	013_sb-032_APMS_F22 Intensity	014_sb-032_APMS_F22 Intensity	015_sb-032_APMS_20220704074250_F22 Intensity	016_sb-032_APMS_20220704095732_F22 Intensity	017_sb-032_APMS_F22 Intensity	018_sb-032_APMS_F22 Intensity	019_sb-032_APMS_F22 Intensity	020_sb-032_APMS_F22 Intensity	021_sb-032_APMS_F22 Intensity	022_sb-032_APMS_F22 Intensity	023_sb-032_APMS_20220704121154_F22 Intensity	024_sb-032_APMS_20220704142624_F22 Intensity	025_sb-032_APMS_F22 Intensity	026_sb-032_APMS_F22 Intensity
ELHAGSPSAHEAPQALSGSSSSTAGSCSSDK	ELHAGS[79.9663]PSAHEAPQALSGSSSSTAGSC[57.0214]SSDK	R	M	665	695	31	3,4	27C(57.0214), 6S(79.9663)	sp|Q9HCC9|LST2_HUMAN	ZFYVE28	Lateral signaling target protein 2 homolog	0	0	0	70282144	61767700	80947048	5184766	14557296	15824374	0	0	0	30939104	25282592	29793708	3.8878e+06	3311227	0	0	0	27265458	132077752	86809744	8807613	24122712	17304270
AKDPDAELACSMQYDDQELEQLSR	AKDPDAELAC[57.0214]S[79.9663]MQYDDQELEQLSR	K	M	324	347	24	3	10C(57.0214), 11S(79.9663)	sp|Q9HCC9|LST2_HUMAN	ZFYVE28	Lateral signaling target protein 2 homolog	0	0	0	71387320	58417824	70588688	0	0	7.53057e+06	0	0	0	17178172	35639660	12034465	0	0	0	0	0	81931768	81530752	60826004	0	0	0
ELHAGSPSAHEAPQALSGSSSSTAGSCSSDKMGPEAAPAATHAAPQATR	ELHAGS[79.9663]PSAHEAPQALSGSSSSTAGSC[57.0214]SSDKMGPEAAPAATHAAPQATR	R	E	665	713	49	4,5,6	27C(57.0214), 6S(79.9663)	sp|Q9HCC9|LST2_HUMAN	ZFYVE28	Lateral signaling target protein 2 homolog	0	0	0	22001486	22376448	16580809	0	0	4849408	0	0	0	0	22161692	9847155	0	21418380	0	0	0	130869024	34763548	33006798	0	0	0
AGDEMSSLLSPPIACQSPAHRPGAEGSPGGEASPGRPR	AGDEMSSLLSPPIAC[57.0214]QS[79.9663]PAHRPGAEGSPGGEASPGRPR	R	L	352	389	38	4,5	15C(57.0214), 17S(79.9663)	sp|Q9HCC9|LST2_HUMAN	ZFYVE28	Lateral signaling target protein 2 homolog	0	0	0	31078256	20474380	42211284	0	0	0	0	0	0	14293436	22848384	0	0	0	0	0	0	54712780	8590463	29219556	0	0	0
AKDPDAELACSMQYDDQELEQLSR	AKDPDAELAC[57.0214]S[79.9663]M[15.9949]QYDDQELEQLSR	K	M	324	347	24	3	10C(57.0214), 11S(79.9663), 12M(15.9949)	sp|Q9HCC9|LST2_HUMAN	ZFYVE28	Lateral signaling target protein 2 homolog	0	0	0	5410208	4294924	4.78816e+06	0	0	0	0	0	0	2274931	3.16373e+06	740631	0	0	0	0	0	4734259	15767101	8.24079e+06	0	0	0
SGSDEEERVFFMDDVEGTAEALARPESPAGPFGWAGSTWADPQEK	SGSDEEERVFFMDDVEGT[79.9663]AEALARPESPAGPFGWAGSTWADPQEK	R	G	392	436	45	4	18T(79.9663)	sp|Q9HCC9|LST2_HUMAN	ZFYVE28	Lateral signaling target protein 2 homolog	0	0	0	0	2604085	3.06884e+06	0	0	0	0	0	0	0	0	0	0	0	0	0	0	0	0	6.42407e+06	0	0	0
LRSGSDEEER	LRS[79.9663]GSDEEER	R	V	390	399	10	2	3S(79.9663)	sp|Q9HCC9|LST2_HUMAN	ZFYVE28	Lateral signaling target protein 2 homolog	0	0	0	2.88253e+06	0	2670683	2.50632e+06	2.88993e+06	0	0	0	0	2117854	3.27008e+06	0	0	0	0	0	0	0	6.26756e+06	6.2836e+06	4.53878e+06	4.93556e+06	6.47136e+06
AGDEMSSLLSPPIACQSPAHRPGAEGSPGGEASPGRPR	AGDEMS[79.9663]SLLSPPIAC[57.0214]QSPAHRPGAEGSPGGEASPGRPR	R	L	352	389	38	5	15C(57.0214), 6S(79.9663)	sp|Q9HCC9|LST2_HUMAN	ZFYVE28	Lateral signaling target protein 2 homolog	0	0	0	0	5221606	5135022	0	0	0	0	0	0	2.84031e+06	3328255	0	0	1.88371e+06	0	0	0	0	0	3.4906e+06	0	3242183	0
VFFMDDVEGTAEALARPESPAGPFGWAGSTWADPQEK	VFFMDDVEGT[79.9663]AEALARPESPAGPFGWAGSTWADPQEK	R	G	400	436	37	3,4	10T(79.9663)	sp|Q9HCC9|LST2_HUMAN	ZFYVE28	Lateral signaling target protein 2 homolog	0	0	0	0	0	2063697	0	0	0	0	0	0	0	0	0	0	0	0	0	0	0	0	1.8496e+06	0	0	0
AGDEMSSLLSPPIACQSPAHRPGAEGSPGGEASPGRPR	AGDEM[15.9949]SSLLSPPIAC[57.0214]QSPAHRPGAEGSPGGEAS[79.9663]PGRPR	R	L	352	389	38	4	15C(57.0214), 33S(79.9663), 5M(15.9949)	sp|Q9HCC9|LST2_HUMAN	ZFYVE28	Lateral signaling target protein 2 homolog	0	0	0	0	0	0	0	0	0	0	0	0	0	0	0	0	0	0	0	0	0	6.93266e+06	0	0	0	0
ELHAGSPSAHEAPQALSGSSSSTAGSCSSDKMGPEAAPAATHAAPQATR	ELHAGS[79.9663]PSAHEAPQALSGSSSSTAGSC[57.0214]SSDKM[15.9949]GPEAAPAATHAAPQATR	R	E	665	713	49	5	27C(57.0214), 32M(15.9949), 6S(79.9663)	sp|Q9HCC9|LST2_HUMAN	ZFYVE28	Lateral signaling target protein 2 homolog	0	0	0	0	0	0	0	0	0	0	0	0	0	0	0	0	0	0	0	0	0	4916802	0	0	0	0
SGSDEEERVFFMDDVEGTAEALARPESPAGPFGWAGSTWADPQEK	SGSDEEERVFFMDDVEGTAEALARPES[79.9663]PAGPFGWAGSTWADPQEK	R	G	392	436	45	4	27S(79.9663)	sp|Q9HCC9|LST2_HUMAN	ZFYVE28	Lateral signaling target protein 2 homolog	0	0	0	0	0	0	0	0	0	0	0	0	0	0	0	0	0	0	0	0	0	4.15459e+06	0	0	0	0
AGDEMSSLLSPPIACQSPAHRPGAEGSPGGEASPGRPR	AGDEMSSLLS[79.9663]PPIAC[57.0214]QSPAHRPGAEGSPGGEASPGRPR	R	L	352	389	38	5	10S(79.9663), 15C(57.0214)	sp|Q9HCC9|LST2_HUMAN	ZFYVE28	Lateral signaling target protein 2 homolog	0	0	0	0	0	0	0	0	0	0	0	0	0	0	0	0	0	0	0	0	7258834	0	0	0	0	0
ELHAGSPSAHEAPQALSGSSSSTAGSCSSDKMGPEAAPAATHAAPQATR	ELHAGSPS[79.9663]AHEAPQALSGSSSSTAGSC[57.0214]SSDKMGPEAAPAATHAAPQATR	R	E	665	713	49	5,6	27C(57.0214), 8S(79.9663)	sp|Q9HCC9|LST2_HUMAN	ZFYVE28	Lateral signaling target protein 2 homolog	0	0	0	0	0	0	0	0	0	0	0	0	0	2269639	0	6.13532e+06	0	0	0	0	0	0	0	0	6339202	0
VFFMDDVEGTAEALARPESPAGPFGWAGSTWADPQEK	VFFMDDVEGTAEALARPES[79.9663]PAGPFGWAGSTWADPQEK	R	G	400	436	37	3,4	19S(79.9663)	sp|Q9HCC9|LST2_HUMAN	ZFYVE28	Lateral signaling target protein 2 homolog	0	0	0	0	2.61717e+06	0	0	0	0	0	0	0	0	0	0	0	0	0	0	0	0	0	0	0	0	0

## Sheet: in vitro kinase assay MS data
												DMSO		INK-128
												WT	F401A	WT	F401A
Peptide Sequence	Modified Sequence	Prev AA	Next AA	Start	End	Peptide Length	Charges	Assigned Modifications	Protein	Gene	Protein Description	Sample1_APMS_20220329201036_D22 Intensity	Sample2_APMS_20220329234546_D22 Intensity	Sample3_APMS_20220330021923_D22 Intensity	Sample4_APMS_20220330055420_D22 Intensity
ELHAGSPSAHEAPQALSGSSSSTAGSCSSDK	ELHAGS[79.9663]PSAHEAPQALSGSSSSTAGSC[57.0215]SSDK	R	M	665	695	31	3,4	27C(57.0215), 6S(79.9663)	sp|Q9HCC9|LST2_HUMAN	ZFYVE28	Lateral signaling target protein 2 homolog	64373928	21134840	0	0
ELHAGSPSAHEAPQALSGSSSSTAGSCSSDK	ELHAGSPS[79.9663]AHEAPQALSGSSSSTAGSC[57.0215]SSDK	R	M	665	695	31	3	27C(57.0215), 8S(79.9663)	sp|Q9HCC9|LST2_HUMAN	ZFYVE28	Lateral signaling target protein 2 homolog	34295912	14900964	0	0
SPTSLDSAVATQEAASEPVAEGMDGGPHK	SPTSLDSAVATQEAAS[79.9663]EPVAEGM[15.9949]DGGPHK	K	L	523	551	29	3	16S(79.9663), 23M(15.9949)	sp|Q9HCC9|LST2_HUMAN	ZFYVE28	Lateral signaling target protein 2 homolog	14566573	8285910	0	0
SPTSLDSAVATQEAASEPVAEGMDGGPHK	SPTSLDSAVAT[79.9663]QEAASEPVAEGM[15.9949]DGGPHK	K	L	523	551	29	3	11T(79.9663), 23M(15.9949)	sp|Q9HCC9|LST2_HUMAN	ZFYVE28	Lateral signaling target protein 2 homolog	14487727	8285910	0	0
AGDEMSSLLSPPIACQSPAHRPGAEGSPGGEASPGRPR	AGDEM[15.9949]S[79.9663]SLLSPPIAC[57.0215]QSPAHRPGAEGSPGGEASPGRPR	R	L	352	389	38	4,5	15C(57.0215), 5M(15.9949), 6S(79.9663)	sp|Q9HCC9|LST2_HUMAN	ZFYVE28	Lateral signaling target protein 2 homolog	7.92692e+06	8472241	13773188	1300994
ELHAGSPSAHEAPQALSGSSSSTAGSCSSDKMGPEAAPAATHAAPQATR	ELHAGS[79.9663]PSAHEAPQALSGSSSSTAGSC[57.0215]SSDKM[15.9949]GPEAAPAATHAAPQATR	R	E	665	713	49	5	27C(57.0215), 32M(15.9949), 6S(79.9663)	sp|Q9HCC9|LST2_HUMAN	ZFYVE28	Lateral signaling target protein 2 homolog	5.74698e+06	2.59754e+06	0	0
ELHAGSPSAHEAPQALSGSSSSTAGSCSSDKMGPEAAPAATHAAPQATR	ELHAGSPSAHEAPQALS[79.9663]GSSSSTAGSC[57.0215]SSDKM[15.9949]GPEAAPAATHAAPQATR	R	E	665	713	49	4,5	17S(79.9663), 27C(57.0215), 32M(15.9949)	sp|Q9HCC9|LST2_HUMAN	ZFYVE28	Lateral signaling target protein 2 homolog	5.6435e+06	0	2.20384e+06	0
ADVQGPAALAPALSAPLPPEGPLSAK	ADVQGPAALAPALS[79.9663]APLPPEGPLSAK	R	A	298	323	26	3	14S(79.9663)	sp|Q9HCC9|LST2_HUMAN	ZFYVE28	Lateral signaling target protein 2 homolog	3322181	932576	0	0
ELHAGSPSAHEAPQALSGSSSSTAGSCSSDK	ELHAGSPSAHEAPQALS[79.9663]GSSSSTAGSC[57.0215]SSDK	R	M	665	695	31	3	17S(79.9663), 27C(57.0215)	sp|Q9HCC9|LST2_HUMAN	ZFYVE28	Lateral signaling target protein 2 homolog	2078224	21959852	0	0
SPTSLDSAVATQEAASEPVAEGMDGGPHK	S[79.9663]PTSLDSAVATQEAASEPVAEGM[15.9949]DGGPHK	K	L	523	551	29	3	1S(79.9663), 23M(15.9949)	sp|Q9HCC9|LST2_HUMAN	ZFYVE28	Lateral signaling target protein 2 homolog	1.82759e+06	1.27875e+06	0	0
ELHAGSPSAHEAPQALSGSSSSTAGSCSSDKMGPEAAPAATHAAPQATR	ELHAGS[79.9663]PSAHEAPQALSGSSSSTAGSC[57.0215]SSDKMGPEAAPAATHAAPQATR	R	E	665	713	49	5	27C(57.0215), 6S(79.9663)	sp|Q9HCC9|LST2_HUMAN	ZFYVE28	Lateral signaling target protein 2 homolog	1.2362e+06	0	0	0
CLPHTSGSQVDTASGLQGEAGVAGQQEPEAR	C[57.0215]LPHTSGSQVDT[79.9663]ASGLQGEAGVAGQQEPEAR	K	E	634	664	31	3	12T(79.9663), 1C(57.0215)	sp|Q9HCC9|LST2_HUMAN	ZFYVE28	Lateral signaling target protein 2 homolog	1.0008e+06	0	0	0
AKDPDAELACSMQYDDQELEQLSR	AKDPDAELAC[57.0215]S[79.9663]MQYDDQELEQLSR	K	M	324	347	24	3	10C(57.0215), 11S(79.9663)	sp|Q9HCC9|LST2_HUMAN	ZFYVE28	Lateral signaling target protein 2 homolog	916486	842981	0	407042
CLPHTSGSQVDTASGLQGEAGVAGQQEPEAR	C[57.0215]LPHT[79.9663]SGSQVDTASGLQGEAGVAGQQEPEAR	K	E	634	664	31	3	1C(57.0215), 5T(79.9663)	sp|Q9HCC9|LST2_HUMAN	ZFYVE28	Lateral signaling target protein 2 homolog	776890	0	0	0
LSATVIFNPK	LSAT[79.9663]VIFNPK	K	S	513	522	10	2	4T(79.9663)	sp|Q9HCC9|LST2_HUMAN	ZFYVE28	Lateral signaling target protein 2 homolog	594035	371749	0	0
SPTSLDSAVATQEAASEPVAEGMDGGPHK	SPTSLDSAVAT[79.9663]QEAASEPVAEGMDGGPHK	K	L	523	551	29	3	11T(79.9663)	sp|Q9HCC9|LST2_HUMAN	ZFYVE28	Lateral signaling target protein 2 homolog	497607	0	0	0
AGDEMSSLLSPPIACQSPAHRPGAEGSPGGEASPGRPR	AGDEM[15.9949]SSLLSPPIAC[57.0215]QSPAHRPGAEGS[79.9663]PGGEASPGRPR	R	L	352	389	38	4	15C(57.0215), 27S(79.9663), 5M(15.9949)	sp|Q9HCC9|LST2_HUMAN	ZFYVE28	Lateral signaling target protein 2 homolog	486825	6.67259e+06	0	0
GQGGPGGAAGISLPASEKEEDLSNNNLEAEGTDGASLAGTSSCSCLDSR	GQGGPGGAAGIS[79.9663]LPASEKEEDLSNNNLEAEGTDGASLAGTSSC[57.0215]SC[57.0215]LDSR	K	L	437	485	49	4	12S(79.9663), 43C(57.0215), 45C(57.0215)	sp|Q9HCC9|LST2_HUMAN	ZFYVE28	Lateral signaling target protein 2 homolog	151173	0	0	0
AGDEMSSLLSPPIACQSPAHRPGAEGSPGGEASPGRPR	AGDEM[15.9949]SSLLSPPIAC[57.0215]QS[79.9663]PAHRPGAEGSPGGEASPGRPR	R	L	352	389	38	4	15C(57.0215), 17S(79.9663), 5M(15.9949)	sp|Q9HCC9|LST2_HUMAN	ZFYVE28	Lateral signaling target protein 2 homolog	0	6.67259e+06	0	6.04105e+06
AGDEMSSLLSPPIACQSPAHRPGAEGSPGGEASPGRPR	AGDEM[15.9949]SSLLS[79.9663]PPIAC[57.0215]QSPAHRPGAEGSPGGEASPGRPR	R	L	352	389	38	4	10S(79.9663), 15C(57.0215), 5M(15.9949)	sp|Q9HCC9|LST2_HUMAN	ZFYVE28	Lateral signaling target protein 2 homolog	0	5.71483e+06	8744669	3.74973e+06
APTSDKCLPHTSGSQVDTASGLQGEAGVAGQQEPEAR	APTSDKC[57.0215]LPHT[79.9663]SGSQVDTASGLQGEAGVAGQQEPEAR	K	E	628	664	37	3,4	11T(79.9663), 7C(57.0215)	sp|Q9HCC9|LST2_HUMAN	ZFYVE28	Lateral signaling target protein 2 homolog	0	0	10267951	0
APTSDKCLPHTSGSQVDTASGLQGEAGVAGQQEPEAR	APTS[79.9663]DKC[57.0215]LPHTSGSQVDTASGLQGEAGVAGQQEPEAR	K	E	628	664	37	3	4S(79.9663), 7C(57.0215)	sp|Q9HCC9|LST2_HUMAN	ZFYVE28	Lateral signaling target protein 2 homolog	0	0	2605611	0
